# Supplementary material for: Rapid Diagnostic PCR Assay Method for Species Identification of Mantidis Ootheca (Sangpiaoxiao) Based on Cytochrom C Oxidase I (COI) Barcode Analysis
Source: Int J Mol Sci. 2024 Sep 23;25(18):10224. doi: 10.3390/ijms251810224 (PMC11432583; doi:10.3390/ijms251810224)
Supplement: Supplementary file 1 [file ijms-25-10224-s001.zip]

Archive with 1 entries (1 files):
- ijms-3180533-supplementary.pdf
